# Supplementary material for: From 2D to 3D: Development of Monolayer Dopaminergic Neuronal and Midbrain Organoid Cultures for Parkinson’s Disease Modeling and Regenerative Therapy
Source: Int J Mol Sci. 2023 Jan 28;24(3):2523. doi: 10.3390/ijms24032523 (PMC9917335; doi:10.3390/ijms24032523)
Supplement: Supplementary file 1 [file ijms-24-02523-s001.zip]

Archive with 1 entries (1 files):
- ijms-2162128-supplementary.xlsx
