# Supplementary material for: From 2D to 3D: Development of Monolayer Dopaminergic Neuronal and Midbrain Organoid Cultures for Parkinson’s Disease Modeling and Regenerative Therapy
Source: Int J Mol Sci. 2023 Jan 28;24(3):2523. doi: 10.3390/ijms24032523 (PMC9917335; doi:10.3390/ijms24032523)
Supplement: Supplementary file 1 [file ijms-24-02523-s001.zip › ijms-2162128-supplementary.xlsx]

## Sheet: Table S1
Compilation of small molecules used in 2D differentiation studies (2004-2022)
			SMAD inhibitors					WNT/B-catenin activation		SHH activation			MHB maturation			Maturation							Notch signalling inhibitor	Others
Year	Authors	PubMed ID	LDN193189	SB431542	Dorsomorphin	A83-01	Noggin	CHIR99021	Wnt1	SAG	Purmorphamine	SHH	FGF8	FGF2 (bFGF)	FGF-20	BDNF	GDNF	TGFb3	dibutyryl cAMP	Ascorbic Acid	Activin A	Compound E	DAPT	Interleukin 1B	EGF	Heparin	Laminin	RA	LIF	SDF1a	sFRP1	VEGFD	Ara-C	Quercetin	Bovine serum albumin	IWR1e	Reference
2004	Perrier et al.	15310843										200 ng/mL	100 ng/mL			20 ng/mL	10-20 ng/mL	1 ng/mL	0.5-1 mM	0.2 mM																	[114]
2004	Schulz et al.	15579641												4 ng/mL		10 ng/mL	2 ng/mL																				[115]
2005	Yan et al.	15917474														10 ng/mL	10 ng/mL		1 uM	0.2 mM						2 ug/mL	1 ug/mL										[116]
2005	Park et al.	15715675												20 ng/mL						0.2 mM																	[117]
2007	Correia et al.	18958198												4 ng/mL	1 ng/mL																						[118]
2007	Sonntag et al.	17038668					300 ng/mL					200 ng/mL	100 ng/mL	20 ng/mL		20 ng/mL	10 ng/mL	1 ng/mL	0.5 mM	0.2 mM																	[119]
2008	Cho et al.	18305158										200 ng/mL	20 ng/mL																								[120]
2008	Geeta et al.	18565328										50 ng/mL	50 ng/mL	10 ng/mL			1-5 ug/mL							1-2 ug/mL	10 ng/mL												[121]
2008	Hayashi et al.	18215228																																			[122]
2008	Hong et al.	17944878												20 ng/mL					0.2 mM						10 ng/mL												[123]
2009	Friling et al.	19383789								70 nM			100 ng/mL	10 ng/mL																							[86]
2009	Swistowski et al.	19597550										200 ng/mL	50-100 ng/mL			20 ng/mL	20 ng/mL	1 uM	1 mM																		[124]
2010	Cai et al.	19824823												20 ng/mL					1 mM																		[125]
2010	Morizane et al.	20981866												4 ng/mL		10 ng/mL	10 ng/mL		1 mM	0.2 mM																	[126]
2010	Swistowska et al.	19788370										200 ng/mL	50-100 ng/mL	4 ng/mL		20 ng/mL	20 ng/mL												500 unit/mL								[127]
2010	Swistowski et al.	20715183										200 ng/mL	100 ng/mL	20 ng/mL		20 ng/mL	20 ng/mL	1 uM	1 uM	0.2 mM																	[128]
2011	Kikuchi et al.	23933658		10 uM	2 uM							200 mg/mL	500 mg/mL			10 ng/mL	2 ng/mL		1 mM	200 nM																	[129]
2011	Kriks et al.	22056989	100 nM	10 uM				3 uM			2 uM	100 ng/mL	100 ng/mL			20 ng/mL	20 ng/mL	1 ng/mL	0.5 mM	0.2 mM			10 nM														[87]
2012	Wu et al.	21649559					500 ng/mL					200 ng/mL	200 ng/mL	20 ng/mL		20 ng/mL	20 ng/mL		1 uM	0.2 mM					20 ng/mL												[130]
2012	Daadi et al.	22815935												10 ng/mL											20 ng/mL				10 ng/mL								[131]
2012	Mak et al.	22567022		10 uM	5 uM					0.4 mM	2 uM	200 ng/mL	100 ng/mL			20 ng/mL	20 ng/mL		1 mM																		[132]
2012	Sánchez-Danés et al.	21877920										100 ng/mL	100 ng/mL	10 ng/mL																							[133]
2012	Schwartz et al.	22535492																												100 ng/mL	2.5 ug/mL	50 ng/mL					[134]
2012	Xi et al.	22696177						0.4 uM				500 ng/mL	100 ng/mL	20 ng/mL		10 ng/mL	10 ng/mL	1 ng/mL	1 uM	0.2 mM																	[135]
2012	Doi et al.	22328536										200 ng/mL	100 ng/mL		20 ng/mL, 1-3 weeks	20 ng/mL	2 ng/mL																				[136]
2013	Kim et al.	23900167										100 ng/mL	100 ng/mL																								[137]
2013	Liu et al.	23664011										200 ng/mL	100 ng/mL	8 ng/mL		20 ng/mL	20 ng/mL		0.1 mM																		[138]
2013	Ogura et al.	23020188		10 uM	2 uM				200 ng/mL			200 ng/mL	100 ng/mL			10 ng/mL	2 ng/mL		0.4 mM	0.2 mM																	[139]
2013	Theka et al.	23658252																																			[140]
2013	Sundberg et al.	23666606	100 nM	10 uM			600 ng/mL	1-3 uM	100 ng/mL	1 uM			100 ng/mL			20 ng/mL	20 ng/mL	2 ng/mL	0.5 mM	0.2 mM			10 nM					unclear									[141]
2014	Hartfield et al.	24586273		10 mM			200 ng/mL					200 ng/mL	100 ng/mL			20 ng/mL	20 ug/mL		0.5 mM	0.2 mM						5 mg/mL	1 mg/mL										[142]
2014	Sagal et al.	24904172														20 ng/mL	20 ng/mL	1 ng/mL	0.5 mM	0.2 mM			10 mM														[143]
2014	Stanslowsky et al.	24636737		10 uM	1 uM						0.6 uM		100 ng/mL			20 ng/mL	20 ng/mL	25 ng/mL	1 mM	0.2 mM																	[144]
2014	Yang et al.	25517983														25 ng/mL																					[145]
2015	Komatsu et al.	25952075	unclear	unclear				unclear			unclear	unclear	unclear	20 ng/mL		10 ng/mL	10 ng/mL	1 ng/mL	0.5 mM	200 nM																	[146]
2015	Lim et al.	26383864												20 ng/mL		20 ng/mL	20 ng/mL		0.5 mM	0.2 mM																	[147]
2017	Niclis et al.	28297587	100 nM	10 mM				3 mM			2 mM	100 ng/mL				20 ng/mL	20 ng/ml	1 ng/mL	0.05 mM	200 nM			10 mM														[88]
2012	Kirkeby et al.	22813745		10 uM			200 ng/mL	unclear				200 ng/mL				20 ng/mL	10 ng/mL		0.5 mM	0.2 mM			2.5 uM														[148]
2013	Reinhardt et al.	23533608		10 uM	1 uM			3 uM					100 ng/mL			10 ng/mL	10 ng/mL	1 ng/mL	0.5 mM	0.15-0.2 mM																	[149]
2017	Kikuchi et al.	28858313	100 nM			500 nM		3 uM			2 uM		100 ng/mL			20 ng/mL	10 ng/mL		0.4 mM	0.2 mM																	[150]
2017	Nolbrant et al.	28858290		10 uM			100 ng/mL	0.6-1.0 uM				300 ng/mL	100 ng/mL			20 ng/mL	10 ng/mL		0.5 mM	0.2 mM			1 uM														[151]
2017	Fedele et al.	28729666	100 nM	10 uM				3 uM			2 uM	100 ng/mL	100 ng/mL			20 ng/mL	20 ng/mL	1 ng/mL	0.5 mM				10 uM														[152]
2017	Deflorio et al.	27856558	100 nM	10 uM				3 uM		0.25 uM	2 uM		50 ng/mL			10 ng/mL	10 ng/mL	1 ng/mL	0.1 mM	0.2 mM																	[153]
2017	Adil et al.	28091566	100 nM	10 uM				3 uM			2 uM		100 ng/mL			20 ng/mL	20 ng/mL	1 ng/mL	0.5 mM	0.2 mM			10 uM														[154]
2017	Lin et al.	28287080	100 nM	10 uM				0.7 uM			2 uM	200 ng/mL				20 ng/mL	10 ng/mL		0.5 mM	0.2 mM			2.5 uM														[155]
2018	Adil & Schaffer	29512105	100 nM	10 uM				3 uM			2 uM	100 ng/mL	100 ng/mL			20 ng/mL	20 ng/mL	1 ng/mL	0.5 mM	0.2 mM			10 uM														[156]
2018	Jovanovic et al.	29321139		10 uM	1 uM		200 ng/mL	3 uM			0.5-1 uM		100 ng/mL			10 ng/mL	10 ng/mL	1 ng/mL	0.5 mM	0.15-0.2 mM																	[157]
2018	Tan et al.	29934644		10 uM			200 ng/mL	0.8 uM				200 ng/mL				20 ng/mL	10 ng/mL			0.2 mM			2.5 uM														[158]
2018	Paik et al.	29339826		10 uM	1 uM			0.5 uM		1 uM	1 uM					20 ng/mL	20 ng/mL		0.5 mM	0.2 mM			2.5 uM										1 uM				[159]
2018	Sommer et al.	29979986	1 uM	10 uM				3 uM			0.5 -1 uM		100 ng/mL				10 ng/mL	10 ng/mL	0.5 mM	0.15-0.2 mM																	[160]
2018	Arioka et al.	30022058		2-3 uM	3 uM			3 uM			1 uM		100 ng/mL	20 ng/mL		20 ng/mL	20 ng/mL	1 ng/mL	0.5 mM	0.2 mM			10 uM						10 ng/mL								[161]
2019	Tofoli et al.	30656624	100 nM	10 uM				3 uM			2 uM	100 ng/mL	100 ng/mL			20 ng/mL	20 ng/mL	1 ng/mL	250 mM	0.2 mM			10 uM														[162]
2019	Xue et al.	30387318										100 ng/mL	100 ng/mL			10 ng/mL	10 ng/mL	1 ng/mL	0.1 mM	0.2 mM			10 uM														[163]
2019	de Rus Jacquet	31763766	100 nM	10 uM				3 uM			2 uM	100 ng/mL				20 ng/mL	20 ng/mL	1 ng/mL	0.5 mM	0.2 mM			10 uM														[96]
2019	Leitner et al.	31731178	100 nM	10 uM							2 uM	100 ng/mL				20 ng/mL	20 ng/mL	1 ng/mL	0.5 mM	0.2 mM			10 uM														[164]
2019	Uberbacher et al.	31733438	100 nM	10 uM				3 uM		0.25 uM	2 uM		50 ng/mL			10 ng/mL	10 ng/mL	1 ng/mL	0.1 mM	0.2 mM																	[165]
2020	Schweitzer et al.	32402162	1x	1x				1x			1x	1x	1x			1x	1x	1x	1x	1x			1x														[166]
2020	Stathakos et al.	32286126	100 nM	10 uM				0.6-1.0 uM				200-500 ng/mL				20 ng/mL	20 ng/mL		0.5 mM	0.2 mM			10 uM														[167]
2020	Song et al.	31714896	200 nM	10 uM				1 uM			2 uM	100 ng/mL	100 ng/mL			20 ng/mL	20 ng/mL	1 ng/mL	0.5 mM	0.2 mM			10 uM											40 uM			[168]
2020	Drummond et al.	33224948	100 nM	10 uM				0.9-1.0 uM				600 ng/mL	100 ng/mL			20 ng/mL	10 ng/mL		0.5 mM	0.2 mM			1 uM			1 ug/mL											[169]
2020	Gantner et al.	33111103	200 nM	10 uM				2.5 uM			2 uM	100 ng/mL				20 ng/mL	20 ng/mL	1 ng/mL	0.1 mM	200 nM																	[14]
2020	Dhingra et al.	32831313	100 nM	10 uM				3 uM			2 uM	100 ng/mL	100 ng/mL			20 ng/mL	20 ng/mL	1 ng/mL	1 mM	0.2 mM			10 uM														[170]
2020	Yamaguchi et al.	32470327		2-3 uM	3 uM			3 uM			2 uM			20 ng/mL		20 ng/mL	20 ng/mL	1 ng/mL	0.5 mM	0.2 mM			10 uM														[171]
2020	Jefri et al.	32154672		10 uM			200 ng/mL	unclear				200 ng/mL				20 ng/mL	20 ng/mL										1 ug/mL								1 mg/mL		[172]
2021	Piao et al.	33545080	250 nM	10.8 uM				0.7 uM; 3 uM; 7.5uM				500 ng/mL				20 ng/mL	20 ng/mL	1 ng/mL	0.5 mM	0.2 mM			10 uM														[173]
2021	Kim et al.	33545081	250 nM	10 uM				0.7 uM; 3 uM; 5 uM; 7.5 uM				500 ng/mL				20 ng/mL	20 ng/mL	1 ng/mL	0.5 mM	0.2 uM			10 uM														[174]
2021	Walter et al.	34686322						3 uM			0.75-1 uM					10 ng/mL	10 ng/mL	1 ng/mL	0.5 mM	0.15-0.2 mM																	[175]
2021	Ishikawa et al.	34043194		2-3 uM	3 uM			3 uM ; 30 mM			2 uM			20 ng/mL		10 ng/mL	10 ng/mL	1 ng/mL	1 mM	0.2 mM			10 uM														[176]
2021	Tong et al.	34487130	100 nM	10 uM				3 uM			2 uM	100 ng/mL				20 ng/mL	20 ng/mL	1 ng/mL	2.5 uM	0.2 mM			10 nM														[177]
2021	Zhang & Zhang	19907987										100 ng/mL	50 ng/mL			10 ng/mL	10 ng/mL	1 ng/mL	1 uM	0.2 mM						2 ug/mL	20 mg/mL										[178]
2021	Sato et al.	33516803	150 nM	5 uM				1-3 uM			1 uM								0.2 mM	0.2 mM			20 uM					1 uM								3 uM	[179]
2021	Rossignoli et al.	33734312	100 nM	10 uM				0.8 uM				100 ng/mL				20 ng/mL	20 ng/mL		0.5 mM	0.2 mM			10 uM														[180]
2021	Ahmed et al.	34926447		10 uM			200 ng/mL	0.8 uM				200 ng/mL				20 ng/mL	10 ng/mL		0.5 mM	0.2 mM																	[181]
2022	Xu et al.	35700056		2 uM	2 uM			0.4 uM		0.5-1 uM		100 ng/mL ; 20 ng/mL	100 ng/mL ; 20 ng/mL			10 ng/mL	10 ng/mL	0.5 ng/mL	1 uM	0.2 mM			10 uM														[182]
2022	Tay et al.	33959917	100 nM	10 uM				1 uM		1 uM	1 uM					10 ng/mL	10 ng/mL			0.2 mM																	[183]
2022	Li et al.	35610351		10 uM	5 uM			0.8 uM			1 uM					20 ng/mL	20 ng/mL	1 ng/mL	0.5 mM	0.2 mM			1 uM														[184]
2022	Virdi et al.	36424392		5 uM	2 uM			1 uM			1 uM											0.1 uM															[185]
2022	Hiller et al.	35449132	200 nM					1.65 uM			2 uM	100 ng/mL				20 ug/mL	20 ug/mL	10 ug/mL																			[186]
2022	Yamaguchi et al.	33755905		3 uM	3 uM			3 uM			2 uM					10 ng/mL	10 ng/mL	1 ng/mL	1 mM	0.2 mM			10 uM														[187]
2022	Alekseenko et al.	35650213		5 uM	2.5 uM			1 uM		unclear						10 ng/mL	10 ng/mL			0.2 mM								unclear									[188]

## Sheet: Table S2
Comparison of 3D differentiation protocols and small molecules used for midbrain organoid (MO) derivation
							SMAD inhibitors					WNT/B-catenin activation	SHH activation				Maturation							Notch signalling inhibitor
Year	Authors	PubMed ID	Purpose	Length of Culture	Notes	Cells Used	LDN193189	SB431542	Dorsomorphin	A83-01	Noggin	CHIR99021	SAG	Purmorphamine	SHH	FGF8	BDNF	GDNF	TGFb3	dibutyryl cAMP	Ascorbic Acid	Activin A	FGF20	DAPT	Compound E		Reference
2014	Tieng et al.	24576173	Generation of MOs from hESCs to examine the effect of compound E and DAPT on the Notch signaling pathway	1 month	Use of AggreWell™ plates to generate uniform 3D spheroid cultures	hESCs (HS415) and hiPSCs (NP0026) to MOs	0.5μM	10μM				3μM	100ng/ml	2μM		100ng/ml	10ng/ml	10ng/ml	1ng/ml	0.5mM	0.2mM		5ng/ml	10μM	1μM (or DAPT)		[112]
2016	Jo et al.	27476966	Generation of MOs from hESCs	About 2 months	Embedded in Matrigel on DIV7	hESCs (H1, H9)		10μM			200ng/ml	0.8μM			100ng/ml	100ng/ml	10ng/ml	10ng/ml		125μM	100μM						[111]
2017	Monzel et al.	28416282	Generation of MOs from NESCs	About 2 months (61 days)	Reference to Reinhardt et al. [149] to generate NESCs; Embedding in Matrigel on DIV8	hiPSCs (ND34769, A13777) to hNESCs		10μM	1μM			3μM		0.5μM							150μM						[189]
						hNESCs to MOs						3μM		0.75μM-1μM			10ng/ml	10ng/ml	1ng/ml	500μM	150-200μM
2018	Berger et al.	30204191	Development of millifluidic culture system to improve MO vitality and differentiation	30 days	Reference to Reinhardt et al. [149] to generate NESCs; Embedding in Geltrex on DIV8	hNESCs (K7 WT, T12.9 WT, 34769 WT) to MO								1μM			10ng/ml	10ng/ml	1ng/ml	500μM	200μM						[190]
2019	Smits et al.	30963107	Disease modelling of PD (LRRK2-G2019S mutation)	NA		iPSCs to mfNPCs	250nM	10μM				3μM	0.5μM								200μM						[191]
				>100 days		mfNPCs to MO						0.7μM	0.5μM				10ng/ml	10ng/ml	1ng/ml	500μM	200μM	2.5ng/ml		10μM
2020	Chlebanowska et al.	31973095	Disease modeling of idiopathic PD	49 days	Reference to Jo et al. [111]	iPSCs to MOs		10μM			200ng/ml	0.8μM			100ng/ml	100ng/ml	10ng/ml	10ng/ml		125μM	100μM						[192]
2020	Kano et al.	33298969	Disease modeling of PD (PRKN mutation)	35 days		NESCs to MOs	150nM; 100 nM (from day 8)	10μM; 2.5μM (from day 8)				3μM (9 days); 0.7μM (from day 9)	0.5μM				10ng/ml	10ng/ml	1ng/ml	500μM	200 μM	2.5ng/ml		10μM			[193]
2020	Kwak et al.	32083763	Generation of MOs from hESCs for disease modeling of PD	>100 days (20 weeks)	Different combinations of dual SMAD inhibitors used; Embedded in Matrigel on DIV7	hESCs to MOs		10μM			200ng/ml	different concentrations (0, 0.8, 1.5, 2, 2.5, 3, 5, and 10 μM) used in the presence of 1 μM IWP2	2μM			100ng/ml	10ng/ml	10ng/ml		125μM	200μM						[194]
									2μM	2μM
							100nM	10μM
								10μM	10μM
2020	Monzel et al.	32534431	Generation of MOs to develop a machine learning-based pipeline for toxicity prediction of 6-OHDA-induced PD model	70 days	Reference to Monzel et al. [189]	hiPSCs (ND34769) to hNESCs		10μM	1μM			3μM		0.5μM							150μM						[195]
2020	Ha et al.	33195269	Evaluating the effects of LRRK2 inhibitor PFE-360 on midbrain-like simplified brain organoids derived from PD patient (LRRK2-G2019S) and gene-corrected line (LRRK2 WT)	20 days	Transfer of pNSC spheres into a bioreactor on DIV4 (maintained in 5–10 ml of spontaneous differentiation medium)	hiPSCs (AG02261, LRRK2-G2019S, LRRK2-WT) to pNSCs to MOs		2μM	2μM (iPSCs to pNSCs)			3μM			100ng/ml	100ng/ml	10ng/ml	10ng/ml		200 μM				5μM	0.1μM (iPSCs to primitive NSCs)		[196]
2020	Nickels et al.	32534166	Optimization for standardized generation of MOs	30 days	Reference to Monzel et al. [189] and Smits et al. [191] ; Embedded in Matrigel on DIV8	mfNPCs to MO	250nM	10μM				0.7μM	0.5μM	0.75μM, 9 days; 1μM, 6 days						500μM	200 μM						[197]
2020	Renner et al.	33138918	Fully automated high-throughput screening workflow for the generation, maintenance, and optical analysis of hMOs in 96 well plates	198 days	Reference to Reinhardt et al. [149] (with minor modifications) to generate smNPCs, omitted matrigel embedding to reduce batch-to-batch variability	smNPCs to MOs						3μM	0.5-1μM				1-2ng/ml	1-2ng/ml	1ng/ml	100μM		5ng/ml					[198]
2020	Tejchman et al.	32825046	Application of carbon fibers as a new type of scaffold for MO development	49 days	Embedded in Matrigel on DIV11	piPSCs to MOs		10μM			200ng/ml	0.8μM			100ng/ml	100ng/ml	10ng/ml	10ng/ml		125μM	100μM						[199]
2021	Boussaad et al.	33446877	Fully automated workflow for the maintenance, expansion, and differentiation of iPSCs to generate 2D and 3D models for high-throughput and high-content screenings	30 days	Reference to Reinhardt et al. [149] to generate smNPCs and Smits et al. [191] to generate MOs	smNPCs to MOs						0.7μM	0.5μM				10ng/ml	10ng/ml	1ng/ml	500μM	200μM	2.5ng/ml		10μM			[200]
2021	Fiorenzano et al.	34911939	Generation of bioengineered MOs supported by recombinant spider-silk microfibers functionalized with full-length human laminin	4 months	Embedded in Matrigel on DIV14	hESCs (RC17, H9, HS999, HS1001); iPSCs (TH-Cre)		10μM			150ng/ml	1.5μM			400ng/ml (C24II)	100ng/ml	20ng/mL			500μM	200 μM			1μM			[113]
2021	Mohamed et al.	34632384	Disease modeling of PD (SNCA triplication)	170 days	Reference to https://europepmc.org/article/ppr/ppr281592 [undergoing peer review]; Embedded in Matrigel on DIV7	hiPSCs (EDi001-A, EDi001-A-4, ND34391*H, NCRM-1)		10μM			200ng/ml	0.8μM			100ng/ml	100ng/ml	10ng/ml	10ng/ml		125μM	100μM						[201]
2021	Kim et al.	34052305	Generation of hMOs* from hESCs to create organoid-derived ventral midbrain-type NSCs	40 days	Reference to Jo et al. [111] (with minor modifications; no embedding in Matrigel)	hESCs (H9) to MOs		10μM			200ng/ml	0.8μM		2μM	100ng/ml	100ng/ml	10ng/ml	10ng/ml		125μM	200μM						[202]
2021	Renner et al.	34291121	Generation and maintenance of homogeneous MOs	>100 days	Reference to Reinhardt et al. [149] and Renner et al. [198] ; No matrigel embedding. Addition of 0.4% (w/v) polyvinyl alcohol to increase inter-cell adhesion of smNPCs (D0-D2)	smNPCs to AMOs							1μM				2ng/ml	2ng/ml	1ng/ml	100μM		5 ng/ml (day 6 only)					[235]
2021	Renner et al.	34335182	Generation of AMOs to developed a cell type-specific high throughput toxicity screening platform	47 days	Reference to Reinhardt et al. [149], Renner et al. [198], and Renner et al. [235] to generate and culture smNPCs and AMOs. Addition of 0.4% (w/v) polyvinyl alcohol to increase inter-cell adhesion of smNPCs.	smNPCs to AMOs							1μM				2ng/ml	2ng/ml	1ng/ml	100μM		5 ng/ml (day 6 only)					[203]
2021	Jo et al.	34288055	Generation of MOs with GBA1 mutation and SNCA triplication to recapitulate neurodegeneration, a-syn and Lewy body-associated pathologies	90 days	Reference to Jo et al. [111]	hESCs (H1, H9); hiPSCs (GM23338, ND34391, GBA1 N370S)		10uM			200ng/ml	0.8uM			100ng/ml	100ng/ml	10ng/ml	10ng/ml		125uM	100μM						[204]
2021	Sarrafha et al.	33997803	High-throughput generation of MOs from hPSCs in spinner flasks	200 days		hPSCs to MOs	100nM	10μM				1.5μM	1μM	2μM			10ng/ml	10ng/ml		100μM	200μM			10μM			[205]
2021	Wulansari et al.	33597231	Disease modeling of PD (DNAJC6 mutation)	130 days	Reference to Jo et al. (with minor modifications) [111]; Embedded in Matrigel on DIV11	hESCs (H9, HuES6)		10μM			200ng/ml	0.8μM		2μM	100ng/ml	100ng/ml	10ng/ml	10ng/ml		125μM	100μM						[206]
2021	Zanetti et al.	33625407	Disease modeling of PD (LRRK2-G2019S mutation)	70 days		hNESCs to MOs	250nM	10μM				0.7μM	0.5μM				10ng/ml	10ng/ml	1ng/ml	500μM	200 μM	2.5ng/ml		10μM			[207]
2022	Dong et al.	35331912	Measurement of protein turnover in hiPSC-derived organoids using mass spectrometry	60 days	Reference to https://europepmc.org/article/ppr/ppr281592 [undergoing peer review]; Embedded in Matrigel on DIV7	hiPSCs (AIW002-02/OPTN-KO)		10μM			200ng/ml	200ng/ml			100ng/ml	100ng/ml	10ng/ml	10ng/ml		125μM	100μM						[208]
2022	Jarazo et al.	34637165	Disease modeling of PD (PINK1 mutation)	30 days	Reference to Reinhardt et al [149]. to generate NESCs	NESCs to MOs	Authors mentioned them in extended M&M but the document is not found online							1μM (for 6 days)			10ng/ml	10ng/ml	1ng/ml	500μM	200 μM						[209]
2022	Lee et al.	36051303	Generation of MOs to analyse the association between aging and the gut metabolite trimethylamine N-oxide highly found in the midbrain of PD patients	30 weeks	Embedded in Matrigel (unclear on which day)	hESCs (H9); hiPSCs (LRRK2-G2019S, LRRK2-WT)			2μM	2μM		3μM in the presence of 1 μM IWP2	Unclear			Unclear	10ng/ml	10ng/ml		125μM	200μM						[210]
2022	Mohamed et al.	34314827	Scaled-up generation of MOs using microfabricated disks	100 days	Embedded in Matrigel on DIV7	iPSCs (AST23, AST23-2KO, AST23-4KO, A53T, AIW002-02) to MOs		10μM			200ng/ml	0.8μM				100ng/ml	10ng/ml	10ng/ml		125μM	100μM						[211]
2022	Pamies et al.	35398340	Evaluate the effect of different oxidative stress-inducing compounds (6-OHDA, MPTP or MPP+) on DA neurons in iPSC-derived human brain 3D model (aka BrainSpheres)	1 month	Reference to Pamies et al. [212]	IPSC-derived NPCs to BrainSpheres											10ng/ml	10ng/ml									[212]
2022	Sabate-Soler et al.	35262217	Integration of hiPSC-derived microglia into hMOs	85 days	Reference to Smits et al. [191] and Nickels et al. [197]	iPSCs (K7, EPI, 163)	100nM	2.5μM				0.7μM	0.5μM				10ng/ml	10ng/ml	1pg/ml	500μM	200 μM	2.5ng/ml		10μM			[213]
2022	Shang et al.	36176283	Evaluating the effects of sevoflurane exposure-induced multiscale neuropathology on proliferation, differentiation and apoptosis in MOs	30 days	Reference to Monzel et al. [114]; Embedded in Matrigel on DIV7	NESCs to MOs						3μM		0.75μM, 9 days; 1μM, 6 days			10ng/ml	10ng/ml	1ng/ml	500μM	200 μM						[214]
2022	Sozzi et al.	36121202	Generation of MOs derived from hPSCs (comprehensive protocol)	4 months	Embedded in Matrigel on DIV14	hPSCs to MOs		10μM			150ng/ml	1.5μM			400ng/ml (C24II)	100ng/ml	20ng/mL	10ng/ml		500μM	200 μM			1μM			[215]
2022	Zagare et al.	35077669	Disease modeling of PD (LRRK2-G2019S mutation)	70 days		mfNPCs to MOs	100nM	2.5μM				0.7μM	0.5μM				10ng/ml	10ng/ml	1ng/ml	500μM	200 μM	2.5ng/ml		10μM			[11]
2022	Zhu et al.	35733907	Evaluation of the link between neurotransmitter storage in single vesicles of human DA cultures and disease-specific phenotypes	45 days	Embedded in Matrigel (unclear on which day)	hESCs (H9); hiPSCs (PD52)		2μM				0.4μM	2μM (D9-12); 0.5μM (D13-19); 20ng/ml (D14-34)		100ng/ml	100ng/ml	10ng/ml	10ng/ml	1ng/ml	1μM	200 μM				1μM		[216]

## Sheet: Table S3
Supplement / Protein	Function	Category
LDN193189	Inhibitors to block TGF-b and BMP signaling ; Trigger neural differentiation [89].	SMAD inhibitors
SB431542
Dorsomorphin	Inhibits the BMP pathway by targeting type 1 BMP receptors activin receptor-like kinases (ALK). Promotes neural progenitor cells (NPC) differentiation [217]
A83-01	Inhibits SMAD signaling thus preventing epidermal fate [218].
Noggin	Endogenous antagonists that bind directly to BMP, blocking BMP and downstream SMAD signaling, thus preventing epidermal fate [16].
Wnt1	Function in induction of the mesencephalon (midbrain). Activates Wnt/β-catenin signaling that increases survival of EN1 mutant dopaminergic neurons [219].	Wnt/β-catenin signaling
CHIR99021	Sequential sonic hedgehog (C25II) and CHIR99021 (GSK3β inhibitor) induce midbrain floor plate progenitors and fibroblast growth factor 8 (FGF8) to promote dopaminergic differentiation [136]
C25II SHH		Shh activation
Purmorphamine	Smoothened (Smo) activator, activation of Sonic Hedgehog signal [220]
SAG	Smoothened (SMO) agonist [221]
FgF8	For induction of midbrain [24]	Midbrain maturation
Fgf2	Cell proliferation and neurogenesis in developing brain [222]
Fgf20	Maintainence of precursor cells in undifferentiated areas [223]
BDNF	Essential to generate TH+ induced neuronal cells from hESCs [224]	Dopaminergic Neuronal Maturation / Survival
GDNF
TGFβ3	Physiological survival factors for developing midbrain dopaminergic neurons [225]
Ascorbic acid	Enhanced DA phenotype gene transcriptions in the progenitors by Nurr1, a transcription factor critical for mDA neuron development [6]. WNT/β-catenin ROS signaling [226]
Dibutyryl cAMP	Activates cAMP-dependent protein kinases [87]
Activin A	Member of the TGFβ superfamily, promote survival of dopaminergic neurons [227]
Compound E	Accelerate neural induction and promote self-renewing NSC population [228]
		Notch signaling inhibtor
DAPT	Notch Signaling Inhibitor [234], increases survivability of adult dopaminergic neurons [229]
OTX2	Anterior neuroectoderm marker for midbrain [230]	mDA neurogenesis
LMX1A	Roof plate marker [87]
FOXA2	Floor plate marker [87]
MASH1	bHLH transcriptino factor important for neurogenesis [231]
SOX2	Multipotent neural stem cell marker [232]
NURR1	TH+ neuron nuclear receptor [87]	mDA maturation
MAP2	Pan neuronal marker [233]
PITX3	Classic marker of midbrain DA neurons [87]
TH	Rate limiting enzyme to synthesise dopamine [87]
GIRK2	Mature neuronal marker DA specific [87]
DAT	Mature neuronal marker dopamine transporter [87]

## Sheet: Table S4
List of 3D midbrain organoid (MO) studies used for the modelling of genetic or idiopathic Parkinson's Disease (PD)
Genetic PD
Year	Authors	PubMed ID	PD-Associated Mutation	Main results										Reference
2019	Smits et al.	30963107	LRRK2-G2019S mutation	PD-derived MOs had lower TH levels throughout differentiation, decreased TH/FOXA2 signal after DIV35, reduction in complexity of TH positive neurons, and significant increase of TH negative but FOXA2 positive progenitors.										[191]
2020	Kano et al.	33298969	PRKN mutation	PD-derived MOs had reduced astrocytic reactivity, similar in human brain samples										[193]
2020	Monzel et al.	32534431	LRRK2-G2019S mutation	Machine learning algorithm achieved high accuracy in TH+, FOXA2+, and dopaminergic neuron complexity at DIV10, 35, and 70 when compared to previous results from Smits et al.										[195]
2020	Ha et al.	33195269	LRRK2-G2019S mutation	PD-derived simBOs* had reduced TH gene expression, increased phosphorylation of LRRK2 kinase substrates, increased levels of LC3B-II autophagy marker. LRRK2 kinase inhibitor PFE-360 rescued autophagy amd reduced dopamine release in PD-simBOs.										[196]
2021	Mohamed et al.	34632384	SNCA Triplication	PD-derived MOs expressed increased levels of alpha-synuclein, age-dependent increase in alpha-synuclein aggregation, and reduction in dopaminergic neuron numbers These MOs recapitulated key features of alpha synuclein pathology observed in brains of patients with synucleinopathies										[201]
2021	Jo et al.	34288055	GBA1-/- mutation, SNCA triplication	PD-derived MOs with GBA mutation and SNCA overexpression showed progressive loss of DA neurons and accumulation of alpha-synuclein aggregates by DIV60. GBA1/SNCA dual perturbation hMOs generated multimeric, monomeric, and high levels of high-molecular weight alpha-synuclein oligomers by DIV60, and generated alpha-synuclein-containing lewy body-like inclusions by DIV90.										[204]
2021	Wulansari et al.	33597231	DNAJC6 ablation	PD-associated MOs have downregulation of key mDA neuron development genes, patterning defects, defective WNT-LMX1A autoregulation, increased apoptotic cells, small and shrunken cell bodies with shortened and fragmented neurites. Late MOs had toxic alpha-synuclein oligomers and also had an increase in reactive oxygen species, lower levels of DA release, decrease in DA metabolism, alpha-synuclein a…										[206]
2021	Zanetti et al.	33625407	LRRK2-G2019S mutation	PD-associated MOs resulted in a reduction of DA levels, while a correction for the mutation in the diseased organoid increased DA production. These hMOs also had reduced L-DOPA and DOPAC levels, which were rescued upon treatment of LRRK2 inhibitor II.										[207]
2022	Jarazo et al.	34637165	PINK1 mutation	PD-associated MOs had dysregulated pathways involved in apoptosis, necroptosis, protein synthesis, metabolism, and cell cycle at different time points. Proteins associated with inflammation and autophagy were also dysregulated. DA neuron differentiation efficiency in MOs improved after treatment with improved by 2-Hydroxypropyl-B-Cyclodextrin treatment.										[209]
2022	Mohamed et al.	34314827	SNCA Triplication and A53T mutation	No comparison reported. This is a protocol for scaling up MO generation using microfabricated disks										[211]
2022	Lee et al.	36051303	LRRK2-G2019S mutation	TMAO treatment induced aging-related changes such as reduced TH+ cells, decreased dopamine secretion, increased P53 and P21 expression, decreased pERK.										[210]
2022	Zagare et al.	35077669	LRRK2-G2019S mutation	LRRK2-G2019S mutant MOs recapitulate PD-associated pathways, differ in cellular composition, deviate from the stages of embryonic development, are impaired in pseudotemporal development due to untimely and incomplete differentiation.										[11]
2022	Zhu et al.	35733907	PINK1 mutation	PD-associated MOs demonstrate vesicular storage dysfunction that is reversed by treatment with amantadine. Alpha-synuclein in PMA-treated PD-associated hMOs was downregulated with an improvement in dopamine levels in vesicles.										[216]
Idiopathic PD
Year	Authors	PubMed ID		Results										Reference
2020	Chlebanowska et al.	31973095		Identified several genes that might be responsible for idiopathic PD; DIV39 and DIV49 patient organoids had low TH expression.										[192]
